# Supplementary material for: Evaluating NG-Test CARBA 5 Multiplex Immunochromatographic and Cepheid Xpert CARBA-R Assays among Carbapenem-Resistant Enterobacterales Isolates Associated with Bloodstream Infection
Source: Microbiol Spectr. 2022 Jan 12;10(1):e01728-21. doi: 10.1128/spectrum.01728-21 (PMC8754146; doi:10.1128/spectrum.01728-21)
Supplement: SUPPLEMENTAL FILE 2 — Supplemental material. Download SPECTRUM01728-21_Supp_2_seq5.xlsx, XLSX file, 0.02 MB [file spectrum01728-21_supp_2_seq5.xlsx]

## Sheet: 工作表1
Supplementary Table 2. The results of sequence comparison of wzc gene CD1-VR2-CD2 region for carbapenem-resistant K. pneumoniae isolates. ND: new sequence types.
Strain number	wzc SEQ number	results of wzc typing	DNA sequences identity (%)
106-1-2-2	wzc_1	K13	125/131(95%)
106-1-2-15	6-3	*
106-1-2-23	6-4	ND
106-1-2-29	wzc_2	KN2	133/133(100%)
106-1-2-37	6-6	ND
106-1-2-39	6-7	K14	142/142(100%)
106-1-2-47	6-8	ND
106-1-2-55	6-9	ND
106-1-2-58	wzc_3
106-1-2-69	6-11	K64	148/148(100%)
106-1-2-78	6-12	KN2	133/133(100%)
106-2-2-7	wzc_4	K47	127/137(93%)
106-2-2-8	6-14	ND
106-2-2-13	wzc_5	K47	133/134(99%)
106-2-2-14	6-16
106-2-2-16	wzc_6	K47	128/138(93%)
106-2-2-23	6-18	K5	136/136(100%)
106-2-2-36	wzc_7	K64	148/148(100%)
106-3-2-5	6-20	K11	122/131(93%)
106-3-2-26	6-21	K62	136/136(100%)
106-4-2-6	wzc_8	K64	148/148(100%)
106-4-2-7	6-23	K64	147/148(99%)
106-4-2-12	6-24	K64	148/148(100%)
106-4-2-27	6-25	K64	146/148(99%)
106-4-2-28	wzc_9	K64	148/148(100%)
106-4-2-30	6-27	KN2	133/133(100%)
106-4-2-31	wzc_10	K47	132/133(99%)
106-4-2-38	6-29	KN2	133/133(100%)
106-4-2-43	6-30
106-5-2-5	6-31	K64	146/148(99%)
106-5-2-6	6-32	ND
106-5-2-29	6-33	ND
106-5-2-34	6-34	K19	135/136(99%)
106-7-2-8	wzc_11	K47	132/133(99%)
106-7-2-24	wzc_12	K64	148/148(100%)
106-7-2-26	6-37	*
106-7-2-30	wzc_13	K47	132/133(99%)
106-7-2-50	wzc_14	K64	148/148(100%)
106-7-2-51	6-40
106-7-2-52	wzc_15	K47	134/136(99%)
106-7-2-53	6-42	K38	137/139(99%)
106-7-2-55	wzc_16	K47	132/133(99%)
106-8-2-8	6-44
106-8-2-21	wzc_17	K47	133/133(100%)
106-8-2-31	6-46	K64	148/148(100%)
106-8-2-48	wzc_18
106-9-2-7	wzc_19	K47	132/133(99%)
106-9-2-12	6-49	*
106-9-2-13	wzc_20	K57	124/124(100%)
106-9-2-15	wzc_21	K47	131/133(98%)
106-9-2-22	wzc_22	K47	128/132(97%)
106-9-2-25	6-53	ND
106-9-2-29	wzc_23	K47	132/133(99%)
106-9-2-30	6-55	K64	148/148(100%)
106-9-2-31	6-56	K64	93/96(97%)
106-9-2-46	6-57	ND
106-12-2-10	6-58	K64	148/148(100%)
106-12-2-11	6-59	K64	148/148(100%)
106-12-2-21	6-60	K64	148/148(100%)
106-13-2-3	wzc_24	K47	126/133(95%)
106-13-2-5	wzc_25	K47	132/137(96%)
106-13-2-13	6-63	ND
106-13-2-18	wzc_26	K47	135/136(99%)
106-13-2-25	wzc_27	K47	132/135(98%)
106-14-2-4	wzc_28	KN2	129/129(100%)
106-14-2-17	6-67	K2	133/133(100%)
106-14-2-19	wzc_29	K47	133/136(98%)
106-14-2-21	wzc_30	K47	132/133(99%)
106-14-2-22	wzc_31	K64	148/148(100%)
106-15-2-11	6-71	K64	148/148(100%)
106-15-2-14	6-72	ND
106-15-2-16	6-73	K57	124/124(100%)
106-15-2-22	6-74	K19	133/133(100%)
106-15-2-36	6-75	K64	148/148(100%)
107-1-2-3	7-1	K64	148/148(100%)
107-1-2-4	wzc_32	K3	123/124(99%)
107-1-2-17	7-3	K64	147/148(99%)
107-1-2-21	7-4	KN2	131/133(98%)
107-1-2-22	7-5	K64	141/148(95%)
107-1-2-31	7-6	KN2	120/131(92%)
107-2-2-4	wzc_33	K47	132/133(99%)
107-4-2-13	wzc_34
107-4-2-21	wzc_35	ND
107-7-2-3	wzc_36	K47	132/133(99%)
107-7-2-4	wzc_37	K64	148/148(100%)
107-7-2-16	wzc_38	K47	132/133(99%)
107-7-2-26	wzc_39	K64	148/148(100%)
107-7-2-34	7-14	*
107-7-2-54	wzc_40	K47	133/133(100%)
107-7-2-55	wzc_41	K47	128/136(94%)
107-7-2-56	7-17	ND
107-7-2-57	wzc_42	K47	133/133(100%)
107-8-2-3	wzc_43	K47	54/59(92%)
107-9-2-9	7-20
107-9-2-26	wzc_44	K47	132/133(99%)
107-9-2-30	wzc_45	K47	132/133(99%)
107-12-2-2	7-23
107-12-2-9	7-24
107-13-2-6	wzc_46	K47	132/133(99%)
107-13-2-22	wzc_47	K47	132/133(99%)
107-13-2-23	wzc_48	K47	133/133(100%)
107-13-2-25	wzc_49	K47	132/133(99%)
107-13-2-26	wzc_50	K47	132/133(99%)
107-14-2-7	7-30	ND
107-15-2-2	7-31	K64	148/148(100%)
108-1-2-23	8-1	K64	148/148(100%)
108-2-2-12	wzc_51	K47	132/133(99%)
108-3-2-2	8-3	K62	132/133(99%)
108-3-2-17	8-4	K27	139/139(100%)
108-3-2-24	8-5	K17	133/133(100%)
108-4-2-2	8-6	K64	148/148(100%)
108-4-2-3	8-7	ND
108-4-2-9	8-8	K64	148/148(100%)
108-4-2-10	8-9	KN2	131/133(98%)
108-4-2-17	wzc_52
108-4-2-20	8-11	K2	133/133(100%)
108-5-2-1	8-12	K12	136/136(100%)
108-5-2-15	8-13
108-7-2-3	wzc_53	K47	132/133(99%)
108-7-2-6	wzc_54	K64	148/148(100%)
108-7-2-7	8-16	K47	132/134(99%)
108-7-2-8	wzc_55	K47	130/134(97%)
108-7-2-11	wzc_56	K47	128/133(96%)
108-7-2-15	wzc_57	K2	133/133(100%)
108-7-2-20	wzc_58	K64	148/148(100%)
108-7-2-21	wzc_59	K47	132/133(99%)
108-7-2-25	8-22	K25	114/115(99%)
108-7-2-26	8-23
108-7-2-28	wzc_60	K64	148/148(100%)
108-7-2-31	wzc_61	K47	127/134(95%)
108-9-2-4	8-26	K64	148/148(100%)
108-9-2-5	8-27	ND
108-9-2-14	8-28	K64	148/148(100%)
108-9-2-15	8-29	K64	148/148(100%)
108-10-2-12	8-30
108-10-2-15	wzc_62
108-12-2-12	8-32	K64	148/148(100%)
108-13-2-8	8-33	K1	124/124(100%)
108-13-2-9	wzc_63	K47	133/134(99%)
108-14-2-1	8-35	ND
108-14-2-6	wzc_64
108-15-2-3	wzc_65	K47	132/133(99%)
108-15-2-7	wzc_66	K47	132/134(99%)
108-15-2-10	wzc_67	K47	134/136(99%)
108-17-2-2	8-40
108-17-2-4	wzc_68
108-17-2-7	8-42	K64	148/148(100%)
108-19-2-1	8-43	K1	124/124(100%)
108-19-2-2	wzc_69	KN2	133/133(100%)
108-19-2-4	8-45	K31	136/136(100%)
109-1-2-8	9-1	K64	148/148(100%)
109-1-2-23	9-2	K21	133/133(100%)
109-2-2-1	wzc_80
109-2-2-3	9-4	ND
109-2-2-11	wzc_84	K47	131/132(99%)
109-2-2-12	wzc_85
109-2-2-13	wzc_86	K47	132/133(99%)
109-2-2-14	9-8
109-3-2-15	9-9
109-7-2-1	wzc_70	K64	147/149(99%)
109-7-2-2	wzc_71	K64	92/92(100%)
109-7-2-4	wzc_72	K64	92/92(100%)
109-7-2-7	wzc_73	*
109-7-2-8	wzc_74	K47	132/134(99%)
109-8-2-11	9-15	ND
109-8-2-19	9-16	K54	113/115(98%)
109-9-2-1	wzc_75	K47	132/134(99%)
109-9-2-12	wzc_81	K47	118/122(97%)
109-9-2-13	wzc_82
109-12-2-1	9-20	K64	143/144(99%)
109-12-2-6	9-21	K64	92/92(100%)
109-13-2-9	9-22	K64	148/148(100%)
109-15-2-1	9-23	K64	147/148(99%)
109-15-2-3	wzc_76	K47	127/134(95%)
109-15-2-4	wzc_77	K47	132/134(99%)
109-15-2-5	9-26	K64	148/148(100%)
109-15-2-9	9-27	K64	148/148(100%)
109-15-2-11	wzc_83
109-15-2-13	9-29
109-17-2-17	9-30	ND
109-18-2-7	9-31	ND
109-18-2-8	9-32	ND
109-18-2-11	9-33	K57	121/121(100%)
109-19-2-3	wzc_78	K47	132/134(99%)
109-19-2-4	wzc_79	K47	132/134(99%)
109-19-2-9	9-36	K57	121/121(100%)
